# Supplementary material for: Pharmacotherapy in pulmonary arterial hypertension: a systematic review and meta-analysis
Source: Respir Res. 2010 Jan 29;11(1):12. doi: 10.1186/1465-9921-11-12 (PMC2835653; doi:10.1186/1465-9921-11-12)
Supplement: Additional file 1 — Search Filters. Search filters used for PUBMED, EMBASE, and the Cochrane Central Register of Controlled Trials. [file 1465-9921-11-12-S1.XLS]

## Sheet: Sheet1
Additional File 1. Search Strategy
Database (number of results)	Row Number	Search Term
MEDLINE (1187)*	1	randomized controlled trial.pt.
	2	controlled clinical trial.pt.
	3	randomized.ab.
	4	placebo.ab.
	5	clinical trials as topic.sh.
	6	randomly.ab.
	7	trial.ti.
	8	or/1-7
	9	animals.sh. not (humans.sh. and animals.sh.)
	10	8 not 9
	11	"pulmonary hypertension".mp. or exp Hypertension, Pulmonary/
	12	"pulmonary arterial hypertension".mp.
	13	"pulmonary artery hypertension".mp.
	14	"pulmonary vascular disease".mp.
	15	"pulmonary heart disease".mp.
	16	"pulmonary cardiac disease".mp.
	17	or/11-16
	18	10 and 17
EMBASE (845)†	1	(random$ or placebo$).ti,ab.
	2	((single$ or double$ or triple$ or treble$) and (blind$ or mask$)).ti,ab.
	3	controlled clinical trial$.ti,ab.
	4	RETRACTED ARTICLE/
	5	or/1-4
	6	(animal$ not human$).sh,hw.
	7	5 not 6
	8	"pulmonary hypertension".mp. or exp Pulmonary Hypertension/
	9	"pulmonary arterial hypertension".mp.
	10	"pulmonary artery hypertension".mp.
	11	"pulmonary vascular disease".mp.
	12	"pulmonary heart disease".mp.
	13	"pulmonary cardiac disease".mp.
	14	or/8-13
	15	7 and 14
Cochrane (774)	1	"pulmonary hypertension".mp. or exp Pulmonary Hypertension/
	2	"pulmonary arterial hypertension".mp.
	3	"pulmonary artery hypertension".mp.
	4	"pulmonary vascular disease".mp.
	5	"pulmonary heart disease".mp.
	6	"pulmonary cardiac disease".mp.
	7	or/1-6
* From: Higgins JPT, Green S (editors). Cochrane Handbook for Systematic Reviews of Interventions Version 5.0.1 [updated September 2008]. The Cochrane Collaboration, 2008. Available from www.cochrane-handbook.org.
† From: A guide to the text: search filters. Clinical Evidence [online] 2009 [cited May 22] URL: http://clinicalevidence.bmj.com/ceweb/about/search_filters.jsp
