# Supplementary material for: Pharmacotherapy in pulmonary arterial hypertension: a systematic review and meta-analysis
Source: Respir Res. 2010 Jan 29;11(1):12. doi: 10.1186/1465-9921-11-12 (PMC2835653; doi:10.1186/1465-9921-11-12)
Supplement: Additional file 2 — Characteristics of Included Trials. BID, twice daily; CHD, congenital heart disease; CTD, connective tissue disease; IPAH, idiopathic pulmonary arterial hypertension; mPAP, mean pulmonary artery pressure; NR, not reported; QID, four times daily; Scl, Scleroderma; TID, three times daily. * Mean dose. † Median dose. ‡ Included some patients with chronic thromboembolic pulmonary hypertension; analyzed patients with pulmonary arterial hypertension that were reported separately. § Included 61 open-label bosentan patients that were not included in this data. [file 1465-9921-11-12-S2.XLS]

## Sheet: Sheet1
Table 1. Characteristics of Included Trials
											Functional Class, %						Etiology, %
	Source	Drug	Target Dose	Route	Duration, weeks	No. of participants	Age, y	Female, %	mPAP, mmHg	I	II	III	IV		IPAH	Scl / CTD	CHD	Other / NR
Prostanoids
	Galie et al, 2002 [11]	Beraprost	80ug QID*	Oral	12	130	45	62	60	0	49.2	50.8	0		48.5	10	18.5	23.1
	Barst et al, 2003 [12]	Beraprost	120ug QID†	Oral	52	116	42	85	56	0	52.6	47.4	0		74.1	10.3	15.5	0
	Rubin et al, 1990 [13]	Epoprostenol	7.9ng/kg/min*	Intravenous	8	23	36	70	60	0	8.7	65.2	26.1		100	0	0	0
	Barst et al, 1996 [6]	Epoprostenol	9.2ng/kg/min*	Intravenous	12	81	40	73	60	0	0	74.1	25.9		100	0	0	0
	Badesch et al, 2000 [14]	Epoprostenol	11.2ng/kg/min*	Intravenous	12	111	55	86	50	0	4.5	78.4	17.1		0	100	0	0
	Olschewski et al, 2002‡ [15]	Iloprost	30ug per day†	Inhaled	12	102	52	67	53	0	0	58.6	41.4		100	0	0	0
	McLaughlin et al, 2006 [16]	Iloprost	26.8ug per day*	Inhaled	12	67	50	79	51	0	1.5	94	4.5		55.2	0	0	44.8
	McLaughlin et al, 2008 [17]	Trepostinil	< 45g QID	Inhaled	12	235	54	NR	NR	0	0	98	2		56	0	0	44
	Wade, 2007 [18]	Trepostinil	72.5ng/kg/min*	Intravenous	12	44	NR	61	NR	0	0	95	5		95.5	0	0	4.5
	Simmoneau et al, 2002 [19]	Trepostinil	9.3ng/kg/min*	Subcutaneous	12	469	44	81	61	0	11.3	81.4	7.2		57.6	19.2	23.2	0
	McLaughlin et al, 2003 [20]	Trepostinil	13.0ng/kg/min*	Subcutaneous	8	26	37	81	61	0	0	96	4		100	0	0	0
	Total / Weighted Average				15.2	1404	45.5	64	57.9	0	13.2	77.3	9.5		61.4	16.1	10.7	11.8
Endothelin Receptor Antagonists
	Galie et al, 2008 [21]	Ambrisentan	2.5, 5, or 10mg daily	Oral	12	393	51	79	49	2	38.4	55	4.6		63.9	31.6	0	4.6
	Channick et al, 2001 [22]	Bosentan	125mg BID	Oral	12	32	51	88	55	0	0	100	0		84.4	15.6	0	0
	Rubin et al, 2002 [23]	Bosentan	125mg or 250mg BID	Oral	16	213	48	79	54	0	0	91.5	8.5		70.4	29.6	0	0
	Humbert et al, 2004 [24]	Bosentan	125mg BID	Oral	16	33	46	70	60	0	0	75.8	24.2		81.8	18.2	0	0
	Galie et al, 2006 [25]	Bosentan	125mg BID	Oral	16	54	42	61	76	0	0	100	0		0	0	100	0
	Galie et al, 2008 [26]	Bosentan	125mg BID	Oral	26	185	45	70	52	0	100	0	0		60.5	17.8	17.3	4.3
	Barst et al, 2004 [27]	Sitaxsentan	100mg or 300mg daily	Oral	12	178	46	79	53	0	33.1	65.7	1.1		52.8	23.6	23.6	0
	Barst et al, 2006§ [28]	Sitaxsentan	50mg or 100mg daily	Oral	18	185	55	78	47	0	37.6	58.8	3.7		59.5	29.2	10.8	0.5
	Total / Weighted Average				15.9	1273	49	75	52.1	0.6	36.5	58.7	4.2		60.6	25.7	11.6	2.1
Phosphodiesterase Type 5 Inhibitors
	Galie et al, 2005 [29]	Sildenafil	20, 40, or 80mg TID	Oral	12	278	49	75	53	0.4	38.6	57.8	3.2		63.2	30.3	6.5	0
	Simmoneau et al, 2008 [30]	Sildenafil	80mg TID	Oral	16	267	48	80	52	1.1	26	66.8	6.1		79.4	20.6	0	0
	Galie et al, 2009 [31]	Tadalafil	2.5, 10, 20, or 40mg daily	Oral	16	405	54	77	53	1	32.1	65.2	1.7		61	23.5	11.6	4
	Total / Weighted Average				14.8	950	50.9	77.3	52.8	0.9	32.3	63.5	3.4		66.7	24.6	6.8	1.7
Other Medications
	Langleben et al, 2002 [32]	Terbogrel	100mg or 200mg BID	Oral	12	71	47	78	NR	0	49.3	50.7	0		100	0	0	0
	Barreto et al, 2008 [33]	Rosuvastatin	10mg daily	Oral	26	60	34	60	53	0	83.3	16.7	0		23.3	0	76.7	0
BID, twice daily; CHD, congenital heart disease; CTD, connective tissue disease; IPAH, idiopathic pulmonary arterial hypertension; mPAP, mean pulmonary artery pressure; NR, not reported; QID, four times daily; Scl, Scleroderma; TID, three times daily
* Mean dose
† Median dose
‡ Included some patients with chronic thromboembolic pulmonary hypertension; analyzed patients with pulmonary arterial hypertension that were reported separately
§ Included 61 open-label bosentan patients that were not included in this data
